# Supplementary material for: Mueller Matrix Polarimetry on Cyanine Dye J-Aggregates
Source: Molecules. 2023 Feb 4;28(4):1523. doi: 10.3390/molecules28041523 (PMC9960244; doi:10.3390/molecules28041523)
Supplement: Supplementary file 1 [file molecules-28-01523-s001.zip]

Archive with 1 entries (1 files):
- molecules-2164537-supplementary.pdf
